# Supplementary material for: Patterns and determinants of essential neonatal care utilization among underprivileged ethnic groups in Midwest Nepal: a mixed method study
Source: BMC Pregnancy Childbirth. 2019 Aug 27;19:310. doi: 10.1186/s12884-019-2465-6 (PMC6712593; doi:10.1186/s12884-019-2465-6)
Supplement: Supplementary file 1 — Operational definition of variables for the study. (XLSX 13 kb) [file 12884_2019_2465_MOESM1_ESM.xlsx]

## Sheet: Variables
Operational definition of variables for the study, Bardiya, Midwest Nepal, September 2017 to April 2018
SN	Variables	Description	Measurements
Dependent variable
	Essential neonatal care utilization	Key routine practices in the care of the newborn, particularly during pregnancy, at the time of birth and over the first hours of life, whether in the health facility or at home	The 11 neonatal care items were measured in terms of Yes or No response categories and changed to dummy variables by assigning ‘1’ for Yes responses and ‘0’ for No responses for the PCA
The 11 items used to create neonatal care score (index)
1	Birth preparedness and complication readiness (BPCR)	It was the composite score of five variables; planned to save money, planned to arrange transport, identified place of delivery, identified skilled birth attendant and identified blood donor.	Women who scored at least two of the preparations were coded as ‘1’ and less than two were coded as ‘0’
2	Antenatal care (ANC)	It referred to the having health facility visit for check up during pregnancy	Woman who had at least four skilled ANC visits were labeled as ‘Yes = 1’ and otherwise ‘No = 0’
3	Skilled care at birth	It referred to the birth place of neonate and the person who assisted the mother during delivery	Deliveries conducted by SBA in health facility (hospital/PHC/HP) were categorized as ‘skilled care = 1 ‘, and deliveries conduced at home or anywhere outside a health facility attended by unskilled attendant were categorized as ‘Unskilled care = 0’
4	Social support during labor	It meant having accompanying person at the time of labor and delivery	Those who had someone (family member/relative/friends) with them during the time of labor and delivery were labeled as ‘have social support =1’ and otherwise ‘no social support = 0’
5	Immediate thermal care	It referred to preventing the newborn from hypothermia by drying and covering with clean cloth and placing in skin-to-skin contact with mother or immediate care taker	Neonates dried and wrapped with clean cloth & placed in skin-to-skin contact with the mother before the placenta was delivered were labeled as ‘appropriate thermal care=1’ and otherwise ‘not appropriate thermal care= 0’
6	Breast-feeding initiation	It was the time when the newborn first feed mother’s milk	Those started within 1 hour of birth were labeled as ‘timely initiated= 1’ and otherwise ‘delayed initiation=0’
7	Clean and safe cord care	It referred to using safe instrument to cut and tie the cord and applying nothing or applying CHX on the umbilical stump	If cut by clean material & nothing was put on the stump or CHX applied, it was labeled as ‘clean/safe cord care=1’ and if any one of these was missing, it was labeled as ‘non-clean cord care=0’
8	Exclusive breast feeding of neonate	It referred to giving only breast milk in the first 28 days or intends to exclusively breastfeed up to 28 days	Those who were on breast milk only or intends to exclusively breastfeed up to 28 days were labeled as ‘on exclusive breast milk = 1 ’ and who started anything, including plain water were labeled as ‘Not on exclusive breast milk = 0’
9	Newborn bathing	It was washing the newborn for the first time in his/her life	Those who were washed after the first 24 hours of birth were labeled as ‘appropriate bathing=1’& otherwise ‘not=0’
10	Immediate postnatal care for newborn	Postnatal care happening within the first 24 hours of delivery	Mothers who reported ‘no postnatal care/ postnatal care after 24 hours =0’, and mothers who reported ‘postnatal care within 24 hours (immediate postnatal care) =1’
11	Postnatal care attendance	At least one postnatal attendance provided to neonate after 24 hours to 7th day of birth	Mothers who reported at least one postnatal visit given to newborn after 24 hours to 7th day of birth = 1, and otherwise No = 0
Independent variables
1	Age	The age of women at her last birthday in completed years	Categorized into four groups by five-years interval and later recoded into two categories: ≥20=0, <20=1
2	Place of residence	The usual place of residence where the woman lives	Municipalities were coded as ‘0’ and rural municipalities were coded as ‘1’
3	Educational status	Highest educational level attained by women and her husband	Categorized into four groups, which later recorded into secondary & higher= 0 and below secondary=1
4	Occupational status	Current employment status and specific occupation of women and her husband	Categorized as service/business=0 and Agriculture/labour=1
5	Wealth quintiles	Household assets ownership status in the form of wealth index computed by using principal component analysis	Categorized into five quintiles and later to three groups and ranked from poorest to wealthiest quintiles. ’First quintile= 2 ’, ‘Second quintile= 1’, ‘Third quintile= 0’
6	Birth order	The total number of births his/her mother ever had including the recent birth	Categorized in to three categories as:‘1st-2nd birth order=0 ’, ‘≥3rd birth order = 1’
7	Preceding birth interval	It was the duration between the current birth and the preceding birth (in month)	Responses were categorized into ≥24=0 months and <24 months of interval=1
8	Experience of adverse pregnancy outcome	The previous experience of either stillbirths or abortion during their lifetime	If the women experienced either stillbirths or abortion during their lifetime, it was categorized as "yes=0" and otherwise "no=1"
9	Mother’s autonomy	Independence or capacity of mother to decide on small and large household expenditures; expenditures on women’s clothes and jewelry; employment outside the home; purchase or sale of property; children’s clothes; where to take children and mother in case of illness; purchase of medicine; children’s education; use of contraception; and visits to relatives	Mothers were coded ‘1’ if decisions regarding the above statements were made by her alone or by the couple together and ‘0’ otherwise. Principle Component Analysis was used to create a female autonomy score, which was divided into low=2, medium=1 and high=0
10	Awareness on immediate essential neonatal care	Mother’s level of awareness about initiation of breastfeeding within one hour or immediately, dry and wrap newborn baby in clean and dry cloth, bath baby after 24 hours, kangaroo mother care, PNC check-up for the newborn after birth and exclusive breast feeding	For each of the care practices mothers was coded ‘1’ if they were aware on specific care practice and ‘0’ otherwise. Then awareness status was categorized as aware of at least three neonatal cares=0 and less than three essential newborn care practices =1
11	Awareness on newborn danger signs	Mother’s level of awareness on specific newborn signs, namely; fever, unable to breastfeed, skin pustules, fast breathing, hypothermia, umbilicus pus or red to skin, Lethargic or unconscious and severe chest indrawing	Awareness status was categorized into aware of the at least three newborn danger signs=0 and less than three newborn danger signs=1
12	Distance to health facilities	Approximate distance to nearest health facilities from respondent’s home on foot as reported by respondent	Categorized as ≤60 minute=0 and >60 minute=1
13	Perceived quality of maternal and neonatal services	Women’s perception on quality of maternal and neonatal care services in nearest health institution measured by the statements; confident that services are available, confident a trained provider will be available, facility had all the medicines and care she/he needed, complete information given about any treatments/services, facility workers talked politely, facility workers helpful, given enough…	The perception was measured by twelve statements based on 5-point Likert scale (strongly agree, agree, neutral, disagree and strongly disagree). Composite score of each statements was created and categorized as perception score greater than three=0 and less than or equal to three=1 (based on the mean score of scale)
